# Supplementary material for: NMR Metabolite Profiles of the Bivalve Mollusc Mytilus galloprovincialis Before and After Immune Stimulation With Vibrio splendidus
Source: Front Mol Biosci. 2021 Sep 3;8:686770. doi: 10.3389/fmolb.2021.686770 (PMC8447493; doi:10.3389/fmolb.2021.686770)
Supplement: Supplementary file 3 [file DataSheet7.xlsx]

## Sheet: Foglio1
Supplementary file 7. Quantification of the 28 known metabolites detected at 12 and 24 hpi in the hemolymph of mock-injected (control) and Vibrio splendidus-injected (treated) mussels. Mean concentrations (µM) and related standard errors are reported.
	Control mussels			Treated mussels
Metabolite	Mean concentration [µM]		Standard error [µM]	Mean concentration [µM]		Standard error [µM]
Acetic acid	0.650207	±	0.204464	0.509307	±	0.106721
Acetoacetic acid	3.74927	±	0.471156	2.87515	±	0.696583
Acetone	0.333404	±	0.0469454	0.287462	±	0.0736594
B-Alanine	0.442458	±	0.120304	0.655025	±	0.385451
Betaine	46.6814	±	8.57647	32.6985	±	6.64439
D-Glucose	5.56482	±	1.37183	2.46274	±	0.933223
Dimethylglycine	3.28593	±	0.588994	1.51289	±	0.402921
Glycine	10.505	±	1.39161	6.8637	±	1.62747
L-Alanine	10.2301	±	1.24814	5.22816	±	1.09693
L-Arginine	5.67792	±	0.890125	2.27528	±	0.679352
L-Asparagine	4.78207	±	0.983862	1.57371	±	0.466561
L-Aspartic acid	7.10811	±	0.900637	4.01998	±	1.0472
L-Glutamic acid	7.55229	±	1.11439	4.19035	±	0.922259
L-Glutamine	11.9991	±	1.78147	4.30224	±	1.31266
L-Histidine	10.8181	±	2.1573	4.69313	±	1.79142
L-Isoleucine	3.94928	±	0.762643	1.34838	±	0.278705
L-Leucine	1.98444	±	0.390183	0.70892	±	0.152317
L-Lysine	19.8456	±	3.20172	8.12128	±	3.02729
L-Phenylalanine	1.93668	±	0.373452	0.77322	±	0.186795
L-Proline	7.32338	±	1.5072	1.94589	±	0.466158
L-Serine	9.90119	±	1.98146	4.62133	±	1.2902
L-Threonine	7.70026	±	1.04385	3.07534	±	0.76878
L-Tyrosine	9.73013	±	1.91021	4.02206	±	1.07544
L-Valine	5.83137	±	1.08666	1.93575	±	0.486444
Methanol	8.46403	±	1.53601	4.31881	±	1.16892
Mytilitol	4.90741	±	0.898763	3.39874	±	0.899626
Succinic acid	1.25001	±	0.234284	0.622302	±	0.155465
Taurine	15.2052	±	3.54727	12.5812	±	3.35265
