# Supplementary material for: NMR Metabolite Profiles of the Bivalve Mollusc Mytilus galloprovincialis Before and After Immune Stimulation With Vibrio splendidus
Source: Front Mol Biosci. 2021 Sep 3;8:686770. doi: 10.3389/fmolb.2021.686770 (PMC8447493; doi:10.3389/fmolb.2021.686770)
Supplement: Supplementary file 4 [file DataSheet6.xlsx]

## Sheet: correlations T12 - C12 (18 °C)
Supplementary file 6. Pearson correlation matrices, and relative p-values, of scaled NMR data obtained from hemolymph of mock- and Vibrio-injected mussels, sampled at 12 (A) and 24 (B) hpi.
Correlations table T12 - C12 (18 °C)
	U5	D-Glucose	U1	L-Asp	U9	L-Gln	L-Asn	L-Leu	L-Tyr	L-Thr	L-Ile	L-Val	L-Phe	L-Lys_L-Leu	L-Lys	L-Pro_L-Ile	L-Gln_L-Glu	L-Ser	L-Ala	C alpha various AA
U5	1	0.58903	0.82395	0.79674	-0.26196	0	0	0	0	0	0	0	0	0	0	0	0.14433	0.17938	0.51157	0.54266
D-Glucose	0.58903	1	0.4785	0.5059	0	0.43168	0.35128	0.43192	0.45543	0.34552	0.45283	0.34003	0.32527	0.37772	0.34744	0.36767	0.50499	0.5329	0.45248	0.63037
U1	0.82395	0.4785	1	0.74135	0	0.28542	0.21732	0.34456	0.26847	0.25244	0.39481	0.3301	0.32415	0.46045	0.41255	0.30388	0.28429	0.17105	0.7219	0.69786
L-Asp	0.79674	0.5059	0.74135	1	0	0.22222	0.20302	0.28851	0.24606	0.28029	0.31781	0.29082	0.33439	0.37208	0.36132	0.261	0.27518	0.28444	0.60719	0.69363
U9	-0.26196	0	0	0	1	0.68554	0.83611	0.82768	0.82699	0.73378	0.7842	0.78737	0.86687	0.82498	0.82908	0.59813	0.56406	0.37335	0.49063	0.51534
L-Gln	0	0.43168	0.28542	0.22222	0.68554	1	0.8845	0.93144	0.91091	0.78018	0.87271	0.8518	0.83198	0.84049	0.77411	0.84759	0.94977	0.6338	0.66672	0.78498
L-Asn	0	0.35128	0.21732	0.20302	0.83611	0.8845	1	0.94258	0.94735	0.77787	0.87928	0.85131	0.93119	0.88192	0.85373	0.70935	0.79757	0.59445	0.58072	0.68449
L-Leu	0	0.43192	0.34456	0.28851	0.82768	0.93144	0.94258	1	0.97576	0.87546	0.97128	0.94543	0.94585	0.94924	0.92319	0.84046	0.83013	0.60861	0.69017	0.8075
L-Tyr	0	0.45543	0.26847	0.24606	0.82699	0.91091	0.94735	0.97576	1	0.86355	0.92693	0.89409	0.95302	0.92547	0.89709	0.7618	0.83308	0.64385	0.68129	0.7797
L-Thr	0	0.34552	0.25244	0.28029	0.73378	0.78018	0.77787	0.87546	0.86355	1	0.90399	0.91987	0.83791	0.86657	0.85214	0.73786	0.65825	0.73975	0.64346	0.76399
L-Ile	0	0.45283	0.39481	0.31781	0.7842	0.87271	0.87928	0.97128	0.92693	0.90399	1	0.98118	0.90783	0.95108	0.93813	0.84094	0.74229	0.62258	0.66059	0.80297
L-Val	0	0.34003	0.3301	0.29082	0.78737	0.8518	0.85131	0.94543	0.89409	0.91987	0.98118	1	0.88483	0.93641	0.92674	0.87107	0.68995	0.5816	0.63917	0.76915
L-Phe	0	0.32527	0.32415	0.33439	0.86687	0.83198	0.93119	0.94585	0.95302	0.83791	0.90783	0.88483	1	0.95982	0.94835	0.71358	0.74724	0.58277	0.66385	0.76453
L-Lys_L-Leu	0	0.37772	0.46045	0.37208	0.82498	0.84049	0.88192	0.94924	0.92547	0.86657	0.95108	0.93641	0.95982	1	0.97891	0.79782	0.72599	0.58101	0.73358	0.83031
L-Lys	0	0.34744	0.41255	0.36132	0.82908	0.77411	0.85373	0.92319	0.89709	0.85214	0.93813	0.92674	0.94835	0.97891	1	0.76254	0.63943	0.50786	0.64791	0.76505
L-Pro_L-Ile	0	0.36767	0.30388	0.261	0.59813	0.84759	0.70935	0.84046	0.7618	0.73786	0.84094	0.87107	0.71358	0.79782	0.76254	1	0.70928	0.39776	0.56304	0.71154
L-Gln_L-Glu	0.14433	0.50499	0.28429	0.27518	0.56406	0.94977	0.79757	0.83013	0.83308	0.65825	0.74229	0.68995	0.74724	0.72599	0.63943	0.70928	1	0.65705	0.66069	0.77023
L-Ser	0.17938	0.5329	0.17105	0.28444	0.37335	0.6338	0.59445	0.60861	0.64385	0.73975	0.62258	0.5816	0.58277	0.58101	0.50786	0.39776	0.65705	1	0.45908	0.66852
L-Ala	0.51157	0.45248	0.7219	0.60719	0.49063	0.66672	0.58072	0.69017	0.68129	0.64346	0.66059	0.63917	0.66385	0.73358	0.64791	0.56304	0.66069	0.45908	1	0.89978
C alpha various AA	0.54266	0.63037	0.69786	0.69363	0.51534	0.78498	0.68449	0.8075	0.7797	0.76399	0.80297	0.76915	0.76453	0.83031	0.76505	0.71154	0.77023	0.66852	0.89978	1

## Sheet: p-values T12 - C12 (18 °C)
Supplementary file 6. Pearson correlation matrices, and relative p-values, of scaled NMR data obtained from hemolymph of mock- and Vibrio-injected mussels, sampled at 12 (A) and 24 (B) hpi.
p-values table T12 - C12 (18 °C)
	U5	D-Glucose	U1	L-Asp	U9	L-Gln	L-Asn	L-Leu	L-Tyr	L-Thr	L-Ile	L-Val	L-Phe	L-Lys_L-Leu	L-Lys	L-Pro_L-Ile	L-Gln_L-Glu	L-Ser	L-Ala	C alpha various AA
U5	NA	0.0062822	7.9885e-06	2.6185e-05	0.26455	0.88417	0.61036	0.93131	0.91157	0.99646	0.771	0.99606	0.98331	0.61376	0.78333	0.794	0.5438	0.44922	0.021134	0.013428
D-Glucose	0.0062822	NA	0.032825	0.022858	0.72017	0.057357	0.12884	0.057206	0.043603	0.13567	0.044972	0.14241	0.1617	0.1006	0.13336	0.11075	0.023145	0.015551	0.045155	0.002888
U1	7.9885e-06	0.032825	NA	0.00018375	0.60845	0.22253	0.35738	0.13684	0.25242	0.28292	0.084932	0.1552	0.16323	0.041052	0.070655	0.19273	0.22445	0.47088	0.00032616	0.00062346
L-Asp	2.6185e-05	0.022858	0.00018375	NA	0.94451	0.34636	0.39063	0.21735	0.29567	0.23131	0.1721	0.21352	0.14957	0.10621	0.11752	0.26636	0.2403	0.22419	0.0045227	0.0006944
U9	0.26455	0.72017	0.60845	0.94451	NA	0.0008492	4.3971e-06	6.6845e-06	6.9114e-06	0.00023103	4.2719e-05	3.7864e-05	7.6189e-07	7.6078e-06	6.2447e-06	0.0053413	0.0095839	0.10493	0.028062	0.020045
L-Gln	0.88417	0.057357	0.22253	0.34636	0.0008492	NA	2.2676e-07	2.4748e-09	2.4217e-08	4.9629e-05	5.2022e-07	1.8885e-06	5.4126e-06	3.5034e-06	6.192e-05	2.3911e-06	1.6106e-10	0.0026943	0.0013254	4.1477e-05
L-Asn	0.61036	0.12884	0.35738	0.39063	4.3971e-06	2.2676e-07	NA	5.2272e-10	2.4382e-10	5.4026e-05	3.3115e-07	1.9413e-06	2.5537e-09	2.7408e-07	1.69e-06	0.00046102	2.5317e-05	0.0057068	0.007257	0.00087141
L-Leu	0.93131	0.057206	0.13684	0.21735	6.6845e-06	2.4748e-09	5.2272e-10	NA	2.5091e-13	4.3201e-07	1.1378e-12	3.3419e-10	3.1213e-10	1.7647e-10	6.6743e-09	3.5106e-06	5.9327e-06	0.0044041	0.00075736	1.6738e-05
L-Tyr	0.91157	0.043603	0.25242	0.29567	6.9114e-06	2.4217e-08	2.4382e-10	2.5091e-13	NA	9.392e-07	4.3191e-09	1.0783e-07	8.9175e-11	5.1308e-09	8.4205e-08	9.5047e-05	5.1241e-06	0.0021884	0.00094159	5.0528e-05
L-Thr	0.99646	0.13567	0.28292	0.23131	0.00023103	4.9629e-05	5.4026e-05	4.3201e-07	9.392e-07	NA	4.6272e-08	9.6431e-09	4.0088e-06	7.7645e-07	1.8515e-06	0.00020439	0.0016034	0.00019299	0.0022065	8.8227e-05
L-Ile	0.771	0.044972	0.084932	0.1721	4.2719e-05	5.2022e-07	3.3115e-07	1.1378e-12	4.3191e-09	4.6272e-08	NA	2.6201e-14	3.25e-08	1.2765e-10	1.0072e-09	3.4218e-06	0.00017851	0.003371	0.0015219	2.0276e-05
L-Val	0.99606	0.14241	0.1552	0.21352	3.7864e-05	1.8885e-06	1.9413e-06	3.3419e-10	1.0783e-07	9.6431e-09	2.6201e-14	NA	2.2133e-07	1.2794e-09	4.4149e-09	5.8035e-07	0.00076168	0.0071477	0.0024129	7.3813e-05
L-Phe	0.98331	0.1617	0.16323	0.14957	7.6189e-07	5.4126e-06	2.5537e-09	3.1213e-10	8.9175e-11	4.0088e-06	3.25e-08	2.2133e-07	NA	2.2382e-11	2.0596e-10	0.00041107	0.00015293	0.0070053	0.0014144	8.6606e-05
L-Lys_L-Leu	0.61376	0.1006	0.041052	0.10621	7.6078e-06	3.5034e-06	2.7408e-07	1.7647e-10	5.1308e-09	7.7645e-07	1.2765e-10	1.2794e-09	2.2382e-11	NA	7.2609e-14	2.5065e-05	0.00029025	0.0072205	0.00023246	5.878e-06
L-Lys	0.78333	0.13336	0.070655	0.11752	6.2447e-06	6.192e-05	1.69e-06	6.6743e-09	8.4205e-08	1.8515e-06	1.0072e-09	4.4149e-09	2.0596e-10	7.2609e-14	NA	9.2691e-05	0.0023999	0.022252	0.0020077	8.5091e-05
L-Pro_L-Ile	0.794	0.11075	0.19273	0.26636	0.0053413	2.3911e-06	0.00046102	3.5106e-06	9.5047e-05	0.00020439	3.4218e-06	5.8035e-07	0.00041107	2.5065e-05	9.2691e-05	NA	0.000462	0.082419	0.0097439	0.00043456
L-Gln_L-Glu	0.5438	0.023145	0.22445	0.2403	0.0095839	1.6106e-10	2.5317e-05	5.9327e-06	5.1241e-06	0.0016034	0.00017851	0.00076168	0.00015293	0.00029025	0.0023999	0.000462	NA	0.0016466	0.0015186	7.1062e-05
L-Ser	0.44922	0.015551	0.47088	0.22419	0.10493	0.0026943	0.0057068	0.0044041	0.0021884	0.00019299	0.003371	0.0071477	0.0070053	0.0072205	0.022252	0.082419	0.0016466	NA	0.041737	0.0012718
L-Ala	0.021134	0.045155	0.00032616	0.0045227	0.028062	0.0013254	0.007257	0.00075736	0.00094159	0.0022065	0.0015219	0.0024129	0.0014144	0.00023246	0.0020077	0.0097439	0.0015186	0.041737	NA	6.6991e-08
C alpha various AA	0.013428	0.002888	0.00062346	0.0006944	0.020045	4.1477e-05	0.00087141	1.6738e-05	5.0528e-05	8.8227e-05	2.0276e-05	7.3813e-05	8.6606e-05	5.878e-06	8.5091e-05	0.00043456	7.1062e-05	0.0012718	6.6991e-08	NA

## Sheet: correlations T24 - C24 (18 °C)
Supplementary file 6. Pearson correlation matrices, and relative p-values, of scaled NMR data obtained from hemolymph of mock- and Vibrio-injected mussels, sampled at 12 (A) and 24 (B) hpi.
Correlations table T24 - C24 (18 °C)
	L-Ala	L-Pro_L-Ile	C alpha various AA	L-Gln_L-Glu	L-Gln	L-Ile	L-Leu	L-Val	L-Thr	L-Lys_L-Leu	L-Asn	L-Lys	L-Tyr	L-Ser	L-Phe	D-Glucose	L-Asp	U5	U1	U9
L-Ala	1	0.84189	0.85151	0.86432	0.81076	0.73075	0.77987	0.69889	0.72927	0.80354	0.68311	0.73627	0.6492	0.69168	0.58596	0.63854	0.44812	0.43721	0.37624	0.13895
L-Pro_L-Ile	0.84189	1	0.6993	0.77215	0.73793	0.82303	0.86209	0.79987	0.77707	0.80746	0.67551	0.71078	0.60975	0.65691	0.64202	0.34113	0.3148	0.33367	0.35497	0.15359
C alpha various AA	0.85151	0.6993	1	0.92926	0.91504	0.80122	0.82521	0.72003	0.73255	0.89422	0.86061	0.87594	0.81347	0.86917	0.8161	0.80791	0.74773	0.75832	0.64644	0.34258
L-Gln_L-Glu	0.86432	0.77215	0.92926	1	0.95583	0.74048	0.78327	0.65123	0.7046	0.86979	0.8494	0.85124	0.71448	0.74685	0.73299	0.73622	0.57237	0.62739	0.48074	0.18266
L-Gln	0.81076	0.73793	0.91504	0.95583	1	0.79869	0.8158	0.71363	0.72868	0.84193	0.84536	0.82485	0.74336	0.77541	0.76617	0.61734	0.65164	0.6169	0.5177	0.1831
L-Ile	0.73075	0.82303	0.80122	0.74048	0.79869	1	0.99108	0.98266	0.93903	0.86702	0.80485	0.78519	0.86544	0.91921	0.85753	0.36707	0.59287	0.47286	0.71879	0.39044
L-Leu	0.77987	0.86209	0.82521	0.78327	0.8158	0.99108	1	0.97401	0.94765	0.89678	0.83551	0.81186	0.86747	0.91785	0.83867	0.40448	0.56024	0.47529	0.68285	0.39117
L-Val	0.69889	0.79987	0.72003	0.65123	0.71363	0.98266	0.97401	1	0.96243	0.82388	0.74711	0.72503	0.85839	0.8829	0.79714	0.26358	0.50435	0.34523	0.68405	0.41566
L-Thr	0.72927	0.77707	0.73255	0.7046	0.72868	0.93903	0.94765	0.96243	1	0.82999	0.77761	0.73962	0.87277	0.86752	0.75593	0.33858	0.42312	0.31705	0.65056	0.43466
L-Lys_L-Leu	0.80354	0.80746	0.89422	0.86979	0.84193	0.86702	0.89678	0.82388	0.82999	1	0.93242	0.972	0.91375	0.87042	0.85629	0.59199	0.49214	0.52033	0.6075	0.49547
L-Asn	0.68311	0.67551	0.86061	0.8494	0.84536	0.80485	0.83551	0.74711	0.77761	0.93242	1	0.91856	0.88493	0.84495	0.84061	0.56968	0.53135	0.59571	0.64807	0.57639
L-Lys	0.73627	0.71078	0.87594	0.85124	0.82485	0.78519	0.81186	0.72503	0.73962	0.972	0.91856	1	0.90115	0.81167	0.84255	0.62925	0.48394	0.53662	0.60193	0.52944
L-Tyr	0.6492	0.60975	0.81347	0.71448	0.74336	0.86544	0.86747	0.85839	0.87277	0.91375	0.88493	0.90115	1	0.90263	0.87899	0.48389	0.52821	0.45233	0.76783	0.65502
L-Ser	0.69168	0.65691	0.86917	0.74685	0.77541	0.91921	0.91785	0.8829	0.86752	0.87042	0.84495	0.81167	0.90263	1	0.85867	0.55547	0.66927	0.6391	0.79131	0.50444
L-Phe	0.58596	0.64202	0.8161	0.73299	0.76617	0.85753	0.83867	0.79714	0.75593	0.85629	0.84061	0.84255	0.87899	0.85867	1	0.48282	0.69001	0.62337	0.78856	0.53225
D-Glucose	0.63854	0.34113	0.80791	0.73622	0.61734	0.36707	0.40448	0.26358	0.33858	0.59199	0.56968	0.62925	0.48389	0.55547	0.48282	1	0.60827	0.782	0.48175	0.18989
L-Asp	0.44812	0.3148	0.74773	0.57237	0.65164	0.59287	0.56024	0.50435	0.42312	0.49214	0.53135	0.48394	0.52821	0.66927	0.69001	0.60827	1	0.83947	0.69882	0.25261
U5	0.43721	0.33367	0.75832	0.62739	0.6169	0.47286	0.47529	0.34523	0.31705	0.52033	0.59571	0.53662	0.45233	0.6391	0.62337	0.782	0.83947	1	0.63854	0.29307
U1	0.37624	0.35497	0.64644	0.48074	0.5177	0.71879	0.68285	0.68405	0.65056	0.6075	0.64807	0.60193	0.76783	0.79131	0.78856	0.48175	0.69882	0.63854	1	0.60545
U9	0.13895	0.15359	0.34258	0.18266	0.1831	0.39044	0.39117	0.41566	0.43466	0.49547	0.57639	0.52944	0.65502	0.50444	0.53225	0.18989	0.25261	0.29307	0.60545	1

## Sheet: p-values T24 - C24 (18 °C)
Supplementary file 6. Pearson correlation matrices, and relative p-values, of scaled NMR data obtained from hemolymph of mock- and Vibrio-injected mussels, sampled at 12 (A) and 24 (B) hpi.
p-values T24 - C24 (18 °C)
	L-Ala	L-Pro_L-Ile	C alpha various AA	L-Gln_L-Glu	L-Gln	L-Ile	L-Leu	L-Val	L-Thr	L-Lys_L-Leu	L-Asn	L-Lys	L-Tyr	L-Ser	L-Phe	D-Glucose	L-Asp	U5	U1	U9
L-Ala	NA	1.7124e-06	9.8101e-07	4.3872e-07	8.2982e-06	0.00016832	3.0647e-05	0.0004239	0.00017621	1.1492e-05	0.00064233	0.00014161	0.0014506	0.00051425	0.0052498	0.0018375	0.041622	0.047488	0.092767	0.54804
L-Pro_L-Ile	1.7124e-06	NA	0.00041923	4.1161e-05	0.00013432	4.6193e-06	5.0779e-07	1.3494e-05	3.4159e-05	9.648e-06	0.00077788	0.00030454	0.0033387	0.001216	0.0017027	0.13019	0.16456	0.13936	0.11434	0.50625
C alpha various AA	9.8101e-07	0.00041923	NA	1.1713e-09	6.3063e-09	1.2722e-05	4.1432e-06	0.00023281	0.00015917	4.6525e-08	5.5861e-07	1.9657e-07	7.32e-06	3.1675e-07	6.4668e-06	9.4531e-06	9.7564e-05	6.793e-05	0.0015435	0.12847
L-Gln_L-Glu	4.3872e-07	4.1161e-05	1.1713e-09	NA	1.4815e-11	0.00012375	2.6825e-05	0.0013853	0.00036238	3.0353e-07	1.1122e-06	9.9738e-07	0.0002739	0.00010046	0.00015699	0.00014183	0.0066981	0.0023314	0.02738	0.42806
L-Gln	8.2982e-06	0.00013432	6.3063e-09	1.4815e-11	NA	1.4198e-05	6.5577e-06	0.0002807	0.00017943	1.708e-06	1.4066e-06	4.219e-06	0.00011269	3.6394e-05	5.1316e-05	0.0028678	0.0013726	0.0028935	0.016228	0.42695
L-Ile	0.00016832	4.6193e-06	1.2722e-05	0.00012375	1.4198e-05	NA	0	2.2204e-15	2.9672e-10	3.6656e-07	1.0842e-05	2.4844e-05	4.0753e-07	3.9735e-09	6.7856e-07	0.10166	0.004619	0.030403	0.00024155	0.080134
L-Leu	3.0647e-05	5.0779e-07	4.1432e-06	2.6825e-05	6.5577e-06	0	NA	1.0325e-13	7.2149e-11	3.7256e-08	2.4285e-06	7.8884e-06	3.5557e-07	4.6302e-09	2.0464e-06	0.068959	0.0082552	0.029444	0.00064676	0.079525
L-Val	0.0004239	1.3494e-05	0.00023281	0.0013853	0.0002807	2.2204e-15	1.0325e-13	NA	3.2681e-12	4.4292e-06	9.9588e-05	0.00020054	6.4323e-07	1.1676e-07	1.5168e-05	0.24831	0.019729	0.12534	0.00062712	0.060932
L-Thr	0.00017621	3.4159e-05	0.00015917	0.00036238	0.00017943	2.9672e-10	7.2149e-11	3.2681e-12	NA	3.2472e-06	3.3454e-05	0.00012723	2.4654e-07	3.5446e-07	7.3821e-05	0.13327	0.055987	0.1614	0.0014068	0.048947
L-Lys_L-Leu	1.1492e-05	9.648e-06	4.6525e-08	3.0353e-07	1.708e-06	3.6656e-07	3.7256e-08	4.4292e-06	3.2472e-06	NA	7.6787e-10	2.0761e-13	7.2421e-09	2.9064e-07	7.3345e-07	0.0046955	0.023436	0.0156	0.0034898	0.022376
L-Asn	0.00064233	0.00077788	5.5861e-07	1.1122e-06	1.4066e-06	1.0842e-05	2.4285e-06	9.9588e-05	3.3454e-05	7.6787e-10	NA	4.2754e-09	9.9716e-08	1.4398e-06	1.8384e-06	0.0070204	0.013185	0.0043791	0.001488	0.0062394
L-Lys	0.00014161	0.00030454	1.9657e-07	9.9738e-07	4.219e-06	2.4844e-05	7.8884e-06	0.00020054	0.00012723	2.0761e-13	4.2754e-09	NA	2.5146e-08	7.9568e-06	1.6499e-06	0.0022422	0.026226	0.012142	0.0038889	0.013581
L-Tyr	0.0014506	0.0033387	7.32e-06	0.0002739	0.00011269	4.0753e-07	3.5557e-07	6.4323e-07	2.4654e-07	7.2421e-09	9.9716e-08	2.5146e-08	NA	2.1911e-08	1.571e-07	0.026243	0.013841	0.039514	4.8305e-05	0.0012704
L-Ser	0.00051425	0.001216	3.1675e-07	0.00010046	3.6394e-05	3.9735e-09	4.6302e-09	1.1676e-07	3.5446e-07	2.9064e-07	1.4398e-06	7.9568e-06	2.1911e-08	NA	6.3179e-07	0.0089447	0.00090674	0.0018152	1.9379e-05	0.019704
L-Phe	0.0052498	0.0017027	6.4668e-06	0.00015699	5.1316e-05	6.7856e-07	2.0464e-06	1.5168e-05	7.3821e-05	7.3345e-07	1.8384e-06	1.6499e-06	1.571e-07	6.3179e-07	NA	0.026624	0.00053734	0.0025348	2.1686e-05	0.013001
D-Glucose	0.0018375	0.13019	9.4531e-06	0.00014183	0.0028678	0.10166	0.068959	0.24831	0.13327	0.0046955	0.0070204	0.0022422	0.026243	0.0089447	0.026624	NA	0.0034371	2.8203e-05	0.027011	0.40969
L-Asp	0.041622	0.16456	9.7564e-05	0.0066981	0.0013726	0.004619	0.0082552	0.019729	0.055987	0.023436	0.013185	0.026226	0.013841	0.00090674	0.00053734	0.0034371	NA	1.958e-06	0.00042474	0.26927
U5	0.047488	0.13936	6.793e-05	0.0023314	0.0028935	0.030403	0.029444	0.12534	0.1614	0.0156	0.0043791	0.012142	0.039514	0.0018152	0.0025348	2.8203e-05	1.958e-06	NA	0.0018376	0.19729
U1	0.092767	0.11434	0.0015435	0.02738	0.016228	0.00024155	0.00064676	0.00062712	0.0014068	0.0034898	0.001488	0.0038889	4.8305e-05	1.9379e-05	2.1686e-05	0.027011	0.00042474	0.0018376	NA	0.0036325
U9	0.54804	0.50625	0.12847	0.42806	0.42695	0.080134	0.079525	0.060932	0.048947	0.022376	0.0062394	0.013581	0.0012704	0.019704	0.013001	0.40969	0.26927	0.19729	0.0036325	NA
