# Supplementary material for: NMR Metabolite Profiles of the Bivalve Mollusc Mytilus galloprovincialis Before and After Immune Stimulation With Vibrio splendidus
Source: Front Mol Biosci. 2021 Sep 3;8:686770. doi: 10.3389/fmolb.2021.686770 (PMC8447493; doi:10.3389/fmolb.2021.686770)
Supplement: Supplementary file 5 [file DataSheet3.xlsx]

## Sheet: Sheet1
	Supplementary file 3. NMR signal assignments from 0 to 9 ppm of aqueous (hemolymph, plasma, hemocyte) and polar matrices (flesh, gills, digestive gland) of Mytilus galloprovincialis. For each chemical shift (first column from left) the assigned metabolite, relative functional group, atom (carbon or nitrogen) number referring to the molecular position of protons, multiplicity (s, singlet; d, doubl…
	Frequency (ppm)	Assignment	Reference functional group	Atom n°	Multiplicity	Matrix	Spiking	COSY/ TOCSY	HSQC
	0.92 - 0.94	L-Isoleucine	CH3	C5	t	F, G, DG, H, P	x	x
	0.963	L-Leucine	CH3	C5	t	F, G, DG, H, P, HL	x	x
	0.972	L-Leucine	CH3	C5	t	F, G, DG, H, P, HL	x	x
	0.985	L-Valine	CH3	C4	d	F, G, DG, H, P, HL	x	x
	0.997	L-Valine	CH3	C4	t	F, G, DG, H, P, HL	x	x
	1.00 - 1.02	L-Isoleucine	CH3	C3	d	F, G, DG, H, P	x	x
	1.037	L-Valine	CH3	C3	d	F, G, DG, H, P, HL	x	x
	1.049	L-Valine	CH3	C3	d	F, G, DG, H, P, HL	x	x
	1.04-1.07	Propionic acid	CH3	C3	t	F, G, DG, H, P	x	x
	1.096	Mytilitol	CH3	C1	s	F, G, DG, H, P, HL		*
	1.17	Ethanol	CH3	C2	t	F, G, DG, H, P, HL	x
	1.252	Unknown 2	na	na	s	F, G, DG, H, P, HL
	1.32 - 1.36	L-Threonine	CH3	C4	d	F, G, DG, H, P, HL	x	x
		Lactic acid	CH3	C3	d	F, G, DG, H, P, HL		x
	1.47 - 1.497	L-Alanine	CH3	C3	d	F, G, DG, H, P, HL	x	x
	1.497 - 1.52	Unknown 3	na	na	m	F, G, DG, H, P
		L-Lysine	CH2	C5	m	F, G, DG, H, P, HL	x	x
	1.69 - 1.78	L-Leucine	CH2	C3	m	F, G, DG, H, P, HL	x	x
		L-Arginine	CH2	C4	m	F, G, DG, H, P, HL		*	*
	1.9	Acetic acid	CH3	C1	s	F, G, DG, H, P, HL	x		*
	1.98 - 2.01	L-Proline	CH2	C4	m	F, G, DG, H, P	x	x
		L-Isoleucine	CH2	C3	m	F, G, DG, H, P	x	x
	2.03 - 2.04	Unknown 4	na	na	s	F, G, DG, H, P
	2.11 - 2.17	L-Glutamine	CH2	C3	m	F, G, DG, H, P		x
		L-Glutamic acid	CH2	C3	m	F, G, DG, H, P	*	x
	2.16-2.21	Propionic acid	CH2	C2	q	F, G, DG, H, P	x	x
	2.235	Acetone	CH3	C1,2	s	F, G, DG, H, P, HL			*
	2.274	Acetoacetic acid	CH3	C4	s	F, G, DG, H, P, HL	x
	2.33 - 2.36	L-Proline	CH2	C3	m	F, G, DG, H, P, HL	x	x
		L-Glutamic acid	CH2	C4	m	F, G, DG, H, P, HL	*	x
	2.41	Succinic acid	CH2	C2-3	s	F, G, DG, H, P, HL
	2.43 - 2.48	L-Glutamine	CH2	C4	m	F, G, DG, H, P		x
	2.55 - 2.57	Beta-Alanine	CH2	C2	t	F, G, DG, H, HL		x
	2.65 - 2.67	Hypotaurine	CH2	C2	t	F, G, DG, H, P, HL	x	x
	2.68 - 2.83	L-Aspartic acid	CH2	C3	m	F, G, DG, H, P, HL		x
	2.86 - 2.88	L-Asparagine	CH2	C3	dd	F, G, DG, H		x
	2.91	Dimethylglycine	CH3	N	s	F, G, DG, H, P, HL			x
	2.94 - 2.98	L-Asparagine	CH2	C3	dd	F, G, DG, H		x
	3.038 - 3.02	L-Lysine	CH2	C6	t	F, G, DG, H, P, HL	x	x
	3.11	Unknown 5	na	na	s	F, G, DG, H, P, HL
	3.135	(Malonic acid)	na	na	s	F, G, DG, H, P, HL
	3.13 - 3.16	Unknown 6	na	na	d	F, G, DG, H, P, HL
	3.14-3.17	L-Histidine	CH2	C6	m	F, G, DG, H, P, HL		x
	3.20-3.21	Choline	CH3	N	s	F, G, DG, H			*
	3.23	Acetylcholine	CH3	N	s	F, G, DG, H, P, HL	*	*
		Phosphocoline	CH3	N	s	F, G, DG, H, P, HL
	3.21 - 3.24	L-Histidine	CH2	C6	m	F, G, DG, H, P, HL		x
	3.26	TMAO	CH3	N	s	F, G, DG, H, P, HL
	3.27	Betaine	CH3	N	s	F, G, DG, H, P, HL	x	x
	3.288	Taurine	CH2	C1	t	F, G, DG, H, P, HL		x
	3.34	Methanol	CH3	C1	s	F, G, DG, H	x
	3.43	Taurine	CH2	C2	t	F, G, DG, H, P, HL		x
	3.46 - 3.52	D-Glucose	CH	C2	m	F, G, DG, H, P	x
	3.48-3.52	Choline	CH2	C3	m	F, G, DG, H, P, HL			*
	3.57	Glycine	CH2	C1	s	F, G, DG, H, P, HL	x		x
	3.60-3.62	L-Threonine	CH	C3	d	F, G, DG, H, P	x	x
	3.65	Ethanol	CH2	C2	q	F, G, DG, H, P	x
	3.71	Dimethylglycine	CH2	C1	s	F, G, DG, H, P, HL			x
	3.71 - 3.82	CαAA	CH	na	na	F, G, DG, H, P, HL
	3.91	Betaine	CH2	C2	s	F, G, DG, H, P, HL	x	x
	3.962 - 3.997	L-Serine	CH2	C3	dd	F, G, DG, H, P
	3.97-4.01	Histidine	CH	C7	m	F, G, DG, H, P		x
	4.03-4.05	Choline	CH2	C2	m	F, G, DG, H			*
	4.11-4.15	Lactic acid	CH	C2	q	F, G, DG, H		x
	4.18	γ-Hydroxybutyric acid	na	na	t	F, G, DG, H, P		*	*
	4.243 - 4.291	L-Threonine	CH	C4	m	F, G, DG, H, P, HL	x	x
	4.37	Homarine	CH3	N	s	F, G, DG, H, P, HL		x
	5.25	D-Glucose	CH	C1	d	F, G, DG, H, P	x
	5.41	Glycogen	CH	na	m	F, G, DG
	5.90-5.93	Uridine	na	C2-3	m	F, G, DG, H, P
	6.15	ATP/ADP	na	na	m	F, G, DG, H,		*
	6.52	(Fumaric acid)	CH	C2;3	s	na
	6.91	L-Tyrosine	CH	C6	d	F, G, DG, H, P		x
	7.15	L-Histidine	CH	C5	d	F, G, DG, H, P		x
	7.19	L-Tyrosine	CH	C7	d	F, G, DG, H, P		x
	7.42 - 7.44	L-Phenylalanine	CH	C5;9/C6;8	m	F, G, DG, H, P		x
	7.56	Unknown 8	na	na	d	F, G
	7.74	Unknown 9	na	na	d	F, G, DG
	7.87-7.89	Uridine	CH	C11	d	F, G
	7.97-8.00	L-Histidine	CH	C2	d	F, G, DG, H, P		x
	8.09	Trigonelline	CH	C5	m	F, G, DG
	8.45 - 8.46	Formic acid	CH	C1	s	F, G, DG, H, HL	x
	8.53-8.57	Homarine	CH	C5	t	F, G, DG, H, P, HL		x
	8.6	(NAD)	na	na	s	F, G, DG		*	*
	8.71 - 8.73	Homarine	CH	C6	d	F, G, DG, H, P, HL		x
	8.85	Trigonelline	CH	C4;6	s	F, G, DG
	9.11	Trigonelline	CH	C2	s	F, G, DG
	x: confirmed
	*: requires further validation
	COSY: Correlation Spectroscopy
	TOCSY: Total Correlation Spectroscopy
	HSQC: Heteronuclear Single Quantum Coherence Spectroscopy
