# Supplementary material for: NMR Metabolite Profiles of the Bivalve Mollusc Mytilus galloprovincialis Before and After Immune Stimulation With Vibrio splendidus
Source: Front Mol Biosci. 2021 Sep 3;8:686770. doi: 10.3389/fmolb.2021.686770 (PMC8447493; doi:10.3389/fmolb.2021.686770)
Supplement: Supplementary file 6 [file DataSheet5.xlsx]

## Sheet: Sheet1
Supplementary file 5. PLS-DA cross validation tables for every experimental pair; each table reports accuracy, R2 and Q2 values along 5 components. A column chart graphically represents each table content.
T0 - A24 (18°C)
Measure	1	2	3	4	5
Accuracy	0.8	0.95	0.95	0.95	1
R2	0.50667	0.72695	0.80003	0.85047	0.88505
Q2	0.34521	0.54893	0.66101	0.47103	0.26955
T0 - A24 (25°C)
Measure	1	2	3	4	5
Accuracy	0.75	0.9	0.95	0.95	0.9
R2	0.50537	0.75351	0.82041	0.87972	0.90041
Q2	0.39186	0.60251	0.56036	0.43981	0.3466
T12 - C12 (18°C)
Measure	1	2	3	4	5
Accuracy	0.72222	0.77778	0.77778	0.77778	0.72222
R2	0.48386	0.58807	0.64816	0.73511	0.83714
Q2	0.21057	0.28793	0.29615	0.16168	-1.1795
T24 - C24 (18°C)
Measure	1	2	3	4	5
Accuracy	0.94444	0.94444	0.94444	0.94444	0.94444
R2	0.66815	0.8649	0.91339	0.94201	0.96668
Q2	0.55093	0.65972	0.68377	0.69622	0.62372
