# Supplementary material for: NMR Metabolite Profiles of the Bivalve Mollusc Mytilus galloprovincialis Before and After Immune Stimulation With Vibrio splendidus
Source: Front Mol Biosci. 2021 Sep 3;8:686770. doi: 10.3389/fmolb.2021.686770 (PMC8447493; doi:10.3389/fmolb.2021.686770)
Supplement: Supplementary file 7 [file DataSheet1.xlsx]

## Sheet: Sheet1
	Supplementary file 1. Mussel shell length (cm), hemocyte count (cell/mL), visual sex determination.
	Sample name	Lenght [cm]	Hemocytes count [106 hemocytes/ml]	Sex estimate
	T0 1	5.9	1.975	M
	T0 2	5.3	1.395	F
	T0 3	5.7	1.225	F
	T0 4	4.8	1.175	M
	T0 5	5.6	1.5	F
	T0 6	5	0.5	F
	T0 7	5.4	0.75	M
	T0 8	5.1	1.25	M
	T0 9	4.9	0.8	F
	T0 10	4.9	1	M
	18°T12C 1	6.5	1	M
	18°T12C 2	6.1	1.75	M
	18°T12C 3	5.3	2.15	F
	18°T12C 4	5.7	1.5	F
	18°T12C 5	5.5	1.5	F?
	18°T12C 6	5	4	M
	18°T12C 7	5	2	M
	18°T12C 8	5.2	2.2	M
	18°T12C 9	4.9	4.5	F
	18°T12C 10	4.6	1.2	F
	18°T12V 1	6	0.6	M
	18°T12V 2	6.1	1.5	M
	18°T12V 3	4.9	0.8	F
	18°T12V 4	5.6	1.25	M
	18°T12V 5	4.8	1	M
	18°T12V 6	5.5	1.5	F
	18°T12V 7	5.3	2.5	F
	18°T12V 8	5.6	1.25	F
	18°T12V 9	4.6	2.5	M
	18°T12V 10	5.6	4.7	F
	18°T12V 11	4.5	1	M
	18°T24B 1	5.6	1.75	F
	18°T24B 2	5.4	1	F
	18°T24B 3	4.9	2.2	M
	18°T24B 4	6.4	1.4	F?
	18°T24B 5	5.2	1.2	F
	18°T24B 6	5.6	1.75	F
	18°T24B 7	5.6	1	F
	18°T24B 8	5.6	1	F
	18°T24B 9	5.8	0.7	M
	18°T24B 10	5.4	5	F?
	18°T24B 11	5	1	M
	18°T24C 1	6.5	1.5	F
	18°T24C 2	5.5	1	M
	18°T24C 3	4.5	1	F
	18°T24C 4	6	4	M
	18°T24C 5	5.5	2.2	F
	18°T24C 6	5.5	3	M
	18°T24C 7	5.4	0.9	F
	18°T24C 8	5.6	4.2	F
	18°T24C 9	4.7	1.2	F
	18°T24C 10	5	10	F
	18°T24C 11	6.2	1.5	M
	18°T24C 12	4.6	2.5	F
	18°T24V 1	6	1	M
	18°T24V 2	5.8	2	F
	18°T24V 3	5	1	F
	18°T24V 4	5.5	1.4	M
	18°T24V 5	5	1	F
	18°T24V 6	5.4	0.8	M
	18°T24V 7	5.7	4	F
	18°T24V 8	5.6	1.25	F
	18°T24V 9	6	0.8	M
	18°T24V 10	5	1.5	F
	18°T24V 11	5	0.8	M
	18°T24V 12	6	1.8	M
	25°T24B 1	5.1	2.5	M
	25°T24B 2	5.4	1	F
	25°T24B 3	5.6	1.2	F
	25°T24B 4	4.4	4	M
	25°T24B 5	4.6	1	M
	25°T24B 6	5	2.5	F
	25°T24B 7	5.4	1	M
	25°T24B 8	4.5	1.5	F
	25°T24B 9	4.8	1.5	M
	25°T24B 10	5	0.6	M
	25°T24C 1	5	2	M
	25°T24C 2	6	1.8	M
	25°T24C 3	4.3	1.5	F
	25°T24C 4	5.1	5	M
	25°T24C 5	5.4	1.8	M
	25°T24C 6	5.5	1.75	F
	25°T24C 7	5.3	2	M
	25°T24C 8	4.8	3.7	F
	25°T24C 9	4.4	2.5	M
	25°T24C 10	4.3	2.5	M
	25°T24C 11	5.8	4	F
	25°T24C 12	4	2.5	F
	25°T24V 1	5.6	1	M
	25°T24V 2	5.2	1	F
	25°T24V 3	4.8	1	M
	25°T24V 4	5	3.5	M
	25°T24V 5	5.2	1	F
	25°T24V 6	5.6	1.5	F
	25°T24V 7	4.7	1.5	M
	25°T24V 8	5.4	2	M
	25°T24V 9	4.9	2.5	F
	25°T24V 10	4.8	3.5	M
	25°T24V 11	4.7	2.5	M
	Mean	5.27273	1.91081
	St.Dev.	0.517415	1.35246
